# Supplementary material for: Palynological data for the Late Glacial and Holocene (14.5–0 ka BP) from Füramoos, Southern Germany
Source: Data Brief. 2021 Nov 27;39:107650. doi: 10.1016/j.dib.2021.107650 (PMC8640243; doi:10.1016/j.dib.2021.107650)
Supplement: Supplementary file 1 [file mmc1.xlsx]

## Sheet: raw pollen counts
Location	Sample ID	depth (cm)	age (yrs cal. BP)	total arboreal pollen [AP] (counts)	Picea (counts)	Pinus (counts)	Alnus (counts)	Betula (counts)	Fagus (counts)	Quercus (counts)	total agricultural indicator pollen [AIP] (counts)	Castanea (counts)	Juglans (counts)	Cerealia (counts)	Plantagiaeceae (counts)	Lycopodium clavatum spores (counts)
Füramoos	FU-1	12	0	272	118	28	35	67	0	8	0	0	0	0	0	65
Füramoos	FU-2	14	50	334.5	101	45.5	28	133	2	7	6	0	0	2	4	23
Füramoos	FU-3	16	100	354.5	173	30.5	17	108	2	4	5	0	1	1	3	21
Füramoos	FU-4	18	150	241	48	48	16	47	34	18	6	0	2	1	3	13
Füramoos	FU-5	20	200	156.5	17	34.5	16	14	52	13	5	0	0	4	1	15
Füramoos	FU-5_1	21	449	177.5	14	17.5	17	26	45	26	7	0	0	4	3	16
Füramoos	FU-6	22	697	184.5	13.5	35	19	29	44	20	13	0	1	4	8	4
Füramoos	FU-6_1	23	766	264.5	21	29.5	34	57	58	18	18	0	0	7	11	9
Füramoos	FU-7	24	836	231	11.5	20.5	30	34	71	27	12	2	1	5	4	1
Füramoos	FU-7_1	25	912	281	16	18	31	77	57	42	19	0	3	8	8	5
Füramoos	FU-8	26	989	239.5	22.5	34	21	36	50	39	10	0	3	4	3	17
Füramoos	FU-8_1	27	1144	299.5	12	5.5	61	14	147	14	3	0	0	0	3	13
Füramoos	FU-9	28	1299	303.5	10	14.5	49	53	115	21	6	0	2	2	2	9
Füramoos	FU-9_1	29	1420	381	13	7	45	20	200	27	8	0	1	0	7	9
Füramoos	FU-10	30	1541	292	11.5	12.5	52	42	105	31	6	1	0	3	2	10
Füramoos	FU-11	32	1625	355	4	4	56	57	152	23	1	0	1	0	0	4
Füramoos	FU-12	34	1713	286	1	0	37	47	113	27	0	0	0	0	0	24
Füramoos	FU-13	36	1808	281	4	4	47	24	127	37	2	0	0	1	1	8
Füramoos	FU-14	38	1907	280.5	7	32.5	26	20	102	52	4	0	3	0	1	13
Füramoos	FU-15	40	2006	318.5	3	6.5	74	125	33	21	2	0	1	0	1	6
Füramoos	FU-16	42	2105	293	7	8	43	129	42	13	1	0	1	0	0	12
Füramoos	FU-17	44	2209	277.5	5.5	5	52	40	122	14	6	0	0	3	3	22
Füramoos	FU-18	46	2308	272	1	2	44	70	91	12	3	0	0	0	3	28
Füramoos	FU-19	48	2406	283.5	1	3.5	55	54	112	13	1	0	0	1	0	17
Füramoos	FU-20	50	2507	292.5	5.5	3	57	75	93	12	6	0	0	0	6	21
Füramoos	FU-21	52	2595	278.9	6.4	4.5	56	63	92	14	3	0	0	0	3	15
Füramoos	FU-22	54	2685	273.5	5	5.5	44	30	107	43	8	0	1	0	7	27
Füramoos	FU-23	56	2777	295.5	11.5	7	54	17	163	11	4	0	0	2	2	18
Füramoos	FU-24	58	2872	328.5	9	6.5	60	49	163	8	0	0	0	0	0	3
Füramoos	FU-25	60	2964	361	8.5	4.5	44	28	200	28	2	0	0	0	2	3
Füramoos	FU-26	62	3021	312	6.5	1.5	48	33	146	27	3	0	0	1	2	8
Füramoos	FU-27	64	3080	351	7	0	68	46	166	12	1	0	1	0	0	12
Füramoos	FU-28	66	3139	355.5	6	5.5	84	56	132	14	1	0	0	1	0	2
Füramoos	FU-29	68	3195	304	4	1	68	51	119	17	1	0	1	0	0	2
Füramoos	FU-30	70	3255	343.5	5	2.5	101	45	109	19	0	0	0	0	0	13
Füramoos	FU-31	72	3314	308	6.5	5.5	74	36	110	20	2	0	0	0	2	8
Füramoos	FU-32	74	3373	308	7	1	51	38	134	24	1	0	0	0	1	15
Füramoos	FU-33	76	3434	299	5	3	54	30	137	15	3	0	0	0	3	8
Füramoos	FU-34	78	3495	314	6	8	39	31	175	21	5	0	0	0	5	15
Füramoos	FU-35	80	3553	326.5	6	6.5	54	39	171	11	0	0	0	0	0	8
Füramoos	FU-36	82	3610	339.5	12	2.5	79	35	160	6	1	0	0	0	1	13
Füramoos	FU-37	84	3667	330	7	6	53	21	160	23	2	0	0	0	2	4
Füramoos	FU-38	86	3726	320	5	11	55	31	147	14	0	0	0	0	0	3
Füramoos	FU-39	88	3784	312.5	7.5	6	54	14	167	12	1	0	0	0	1	7
Füramoos	FU-40	90	3844	297	10.5	3.5	65	14	145	10	1	0	0	0	1	13
Füramoos	FU-41	92	3903	333.5	4.5	1	58	15	186	19	2	0	0	0	2	7
Füramoos	FU-42	94	3962	289.5	3.5	5	40	27	165	9	0	0	0	0	0	16
Füramoos	FU-43	96	4018	324	7	6	42	29	176	14	0	0	0	0	0	5
Füramoos	FU-44	98	4077	326.5	9.5	6	45	14	181	18	1	0	0	0	1	7
Füramoos	FU-45	100	4132	331.5	12	1.5	54	23	182	18	0	0	0	0	0	4
Füramoos	FU-46	102	4192	412	10	3	58	63	186	25	0	0	0	0	0	8
Füramoos	FU-47	104	4253	347.5	10.5	4	55	47	142	27	0	0	0	0	0	8
Füramoos	FU-48	106	4309	355.5	13.5	3	51	35	175	11	0	0	0	0	0	20
Füramoos	FU-49	108	4346	329.5	2.5	3	37	30	187	15	1	0	0	0	1	14
Füramoos	FU-50	110	4384	347.5	2.5	10	36	32	174	22	0	0	0	0	0	20
Füramoos	FU-51	112	4422	319	2	3	55	25	165	18	0	0	0	0	0	7
Füramoos	FU-52	114	4461	305.5	6	4.5	53	23	146	8	0	0	0	0	0	17
Füramoos	FU-53	116	4498	304.5	7.5	3	33	31	162	6	0	0	0	0	0	8
Füramoos	FU-54	118	4537	310	7.5	1.5	30	42	149	17	1	0	0	0	1	24
Füramoos	FU-55	120	4575	313	5.5	4.5	32	47	153	12	1	0	0	0	1	21
Füramoos	FU-56	122	4614	307.5	7	3.5	36	29	138	18	0	0	0	0	0	14
Füramoos	FU-57	124	4653	327.5	8	2.5	39	46	154	12	0	0	0	0	0	16
Füramoos	FU-58	126	4690	311	2	3	54	34	136	15	0	0	0	0	0	24
Füramoos	FU-59	128	4728	314.5	4.5	3	27	20	175	20	0	0	0	0	0	2
Füramoos	FU-60	130	4767	338	8.5	5.5	39	30	177	14	0	0	0	0	0	36
Füramoos	FU-61	132	4822	325.5	19	3.5	39	12	161	19	0	0	0	0	0	25
Füramoos	FU-62	134	4879	323.5	6	3.5	36	22	186	14	0	0	0	0	0	19
Füramoos	FU-63	136	4933	302.5	5.5	5	36	24	150	24	0	0	0	0	0	31
Füramoos	FU-64	138	4985	372.5	2.5	6	41	23	208	31	0	0	0	0	0	24
Füramoos	FU-65	140	5040	292	13	9	47	27	94	42	0	0	0	0	0	18
Füramoos	FU-66	142	5096	326.5	8	4.5	45	24	137	43	0	0	0	0	0	18
Füramoos	FU-67	144	5150	326.5	8.5	7	62	33	105	45	1	0	0	0	1	27
Füramoos	FU-68	146	5203	342	10	6	40	19	190	25	1	0	0	0	1	21
Füramoos	FU-69	148	5257	295.5	8.5	8	30	73	66	53	0	0	0	0	0	27
Füramoos	FU-70	150	5312	306.5	9	5.5	47	77	61	51	0	0	0	0	0	17
Füramoos	FU-71	152	5363	300.5	13.5	13	41	55	51	47	0	0	0	0	0	18
Füramoos	FU-72	154	5418	288.5	16.5	13	38	53	44	63	0	0	0	0	0	23
Füramoos	FU-73	156	5474	319.5	15	16.5	35	65	42	72	0	0	0	0	0	23
Füramoos	FU-74	158	5526	337	17.5	9.5	35	79	30	47	0	0	0	0	0	11
Füramoos	FU-75	160	5578	322	6	9	51	101	26	53	0	0	0	0	0	9
Füramoos	FU-76	162	5633	307.5	5.5	4	40	92	22	67	0	0	0	0	0	12
Füramoos	FU-77	164	5688	339.5	5	5.5	55	86	13	63	0	0	0	0	0	11
Füramoos	FU-78	166	5744	277	0	3	29	93	14	62	0	0	0	0	0	17
Füramoos	FU-79	168	5798	298.5	5.5	9	31	118	17	48	1	0	1	0	0	14
Füramoos	FU-80	170	5856	291	6	9	27	93	6	55	0	0	0	0	0	27
Füramoos	FU-81	172	5923	290.5	7	8.5	26	92	10	72	0	0	0	0	0	10
Füramoos	FU-82	174	5990	290	7	9	25	114	13	43	0	0	0	0	0	11
Füramoos	FU-83	176	6053	312	8	7	36	95	13	61	1	0	0	0	1	24
Füramoos	FU-84	178	6117	256	4.5	9.5	24	83	7	51	0	0	0	0	0	13
Füramoos	FU-85	180	6181	280.5	3.5	7	24	63	9	61	0	0	0	0	0	10
Füramoos	FU-86	182	6244	308	5.5	11.5	17	107	8	60	0	0	0	0	0	11
Füramoos	FU-87	184	6308	264	8.5	9.5	27	88	3	44	0	0	0	0	0	8
Füramoos	FU-88	186	6371	285	3.5	2.5	22	84	6	74	0	0	0	0	0	14
Füramoos	FU-89	188	6459	277.5	10	8.5	19	79	3	72	0	0	0	0	0	11
Füramoos	FU-90	190	6553	256	10	5	19	57	6	70	0	0	0	0	0	21
Füramoos	FU-91	192	6641	263.5	2.5	2	11	70	4	90	0	0	0	0	0	36
Füramoos	FU-92	194	6731	281.5	13	8.5	14	99	2	66	0	0	0	0	0	27
Füramoos	FU-93	196	6822	293.5	14	4.5	9	84	2	50	0	0	0	0	0	25
Füramoos	FU-94	198	6914	284	9.5	10	28	55	17	58	0	0	0	0	0	59
Füramoos	FU-95	200	6990	291	7.5	11.5	29	66	19	73	0	0	0	0	0	29
Füramoos	FU-96	202	7052	283.5	12.5	17	22	40	24	69	0	0	0	0	0	36
Füramoos	FU-97	204	7114	291	7	9	27	72	10	67	0	0	0	0	0	32
Füramoos	FU-98	206	7174	279	14	26	13	35	21	76	0	0	0	0	0	70
Füramoos	FU-99	208	7233	281.5	13.5	14	19	47	24	63	0	0	0	0	0	66
Füramoos	FU-100	210	7296	268	12.5	21.5	23	43	7	79	0	0	0	0	0	77
Füramoos	FU-101	212	7359	264.5	2.5	6	18	70	11	65	0	0	0	0	0	62
Füramoos	FU-102	214	7423	335	4	12	20	73	16	76	0	0	0	0	0	20
Füramoos	FU-103	216	7482	287.5	11.5	12	11	47	8	86	0	0	0	0	0	30
Füramoos	FU-104	218	7541	263.5	2	3.5	16	62	12	90	0	0	0	0	0	47
Füramoos	FU-105	220	7602	289.5	0.5	10	19	69	5	90	0	0	0	0	0	22
Füramoos	FU-106	222	7664	261	5.5	10.5	27	57	1	56	0	0	0	0	0	25
Füramoos	FU-107	224	7760	281	2.5	6.5	14	86	4	76	0	0	0	0	0	24
Füramoos	FU-108	226	7963	259.5	7	9.5	17	71	2	65	0	0	0	0	0	10
Füramoos	FU-109	228	8182	345.5	5	5.5	17	144	2	56	0	0	0	0	0	20
Füramoos	FU-110	230	8412	305.5	8.5	16	16	60	1	68	0	0	0	0	0	9
Füramoos	FU-111	232	8635	291	2.5	9.5	18	90	2	55	0	0	0	0	0	12
Füramoos	FU-112	234	8851	229.5	3.5	12	17	60	0	50	0	0	0	0	0	15
Füramoos	FU-113	236	9057	275.5	10.5	9	22	89	0	52	0	0	0	0	0	15
Füramoos	FU-114	238	9391	269.5	5	22	20	69	12	74	0	0	0	0	0	36
Füramoos	FU-115	240	9998	274.5	12	13	23	84	7	48	0	0	0	0	0	23
Füramoos	FU-116	242	10650	256	2.5	24	9	76	5	42	0	0	0	0	0	17
Füramoos	FU-117	244	11321	251.5	0	30.5	3	88	0	27	0	0	0	0	0	14
Füramoos	FU-118	246	11975	236	0	43	4	69	0	14	0	0	0	0	0	7
Füramoos	FU-119	248	12094	138	0	68	2	19	0	5	0	0	0	0	0	38
Füramoos	FU-120	250	12209	174	0	71	2	45	0	3	0	0	0	0	0	41
Füramoos	FU-121	252	12327	226	0	82	3	65	0	9	1	0	0	0	1	30
Füramoos	FU-122	254	12442	248	0	127	6	53	0	3	0	0	0	0	0	17
Füramoos	FU-123	256	12556	266	0	135	4	78	0	2	0	0	0	0	0	7
Füramoos	FU-124	258	12674	280.5	0	127.5	0	96	0	0	0	0	0	0	0	14
Füramoos	FU-125	260	12792	203	1	129	0	61	0	0	0	0	0	0	0	11
Füramoos	FU-126	262	12908	242.5	0	176.5	1	48	0	0	0	0	0	0	0	8
Füramoos	FU-127	264	13026	257	0	248	0	9	0	0	0	0	0	0	0	64
Füramoos	FU-128	266	13142	192	0	159	0	27	0	0	0	0	0	0	0	30
Füramoos	FU-129	268	13259	225.5	0	202.5	0	22	0	0	0	0	0	0	0	26
Füramoos	FU-130	270	13375	278	1	252	0	22	0	0	0	0	0	0	0	30
Füramoos	FU-131	272	13494	148	0	70	0	52	0	0	0	0	0	0	0	75
Füramoos	FU-132	274	13614	79	0	48	0	17	0	0	0	0	0	0	0	65
Füramoos	FU-133	276	13731	86.5	0	55.5	0	23	0	0	0	0	0	0	0	106
Füramoos	FU-134	278	13847	88	0	25	0	31	0	0	0	0	0	0	0	74
Füramoos	FU-135	280	13968	96.5	0	33.5	0	48	0	0	0	0	0	0	0	148
Füramoos	FU-136	282	14089	59.5	0	7.5	0	31	0	0	0	0	0	0	0	110
Füramoos	FU-137	284	14208	55	0	5	0	20	0	2	0	0	0	0	0	19
Füramoos	FU-138	286	14324	109	0	1	0	66	0	0	0	0	0	0	0	15
Füramoos	FU-139	288	14441	73.5	0	0.5	0	29	0	1	0	0	0	0	0	16
				63.5												9
				52												11
				96												12
				21.5												115
				36												33
				32.5												27
				31.5												100
				28.5												147

## Sheet: pollen percentages
Location	Sample ID	depth (cm)	age (yrs cal. BP)	total arboreal pollen [AP] (%)	Picea (%)	Pinus (%)	Alnus (%)	Betula (%)	Fagus (%)	Quercus (%)	total agricultural indicator pollen [AIP] (%)	Castanea (%)	Juglans (%)	Cerealia (%)	Plantagiaeceae (%)
Füramoos	FU-1	12	0	88.8889	38.5621	9.15033	11.4379	21.8954	0	2.61438	0	0	0	0	0
Füramoos	FU-2	14	50	92.022	27.7854	12.5172	7.70289	36.5887	0.550206	1.92572	1.65062	0	0	0.550206	1.10041
Füramoos	FU-3	16	100	93.4124	45.5863	8.03689	4.47958	28.4585	0.527009	1.05402	1.31752	0	0.263505	0.263505	0.790514
Füramoos	FU-4	18	150	73.4756	14.6341	14.6341	4.87805	14.3293	10.3659	5.4878	1.82927	0	0.609756	0.304878	0.914634
Füramoos	FU-5	20	200	51.5651	5.60132	11.3674	5.27183	4.61285	17.1334	4.28336	1.64745	0	0	1.31796	0.329489
Füramoos	FU-5_1	21	449	55.3223	4.04798	10.4948	5.69715	8.69565	13.1934	5.997	3.89805	0	0.29985	1.1994	2.3988
Füramoos	FU-6	22	697	57.5365	4.53809	5.67261	5.51053	8.42788	14.5867	8.42788	2.26904	0	0	1.2966	0.972447
Füramoos	FU-6_1	23	766	73.8019	3.67412	6.54952	9.58466	10.8626	22.6837	8.6262	3.83387	0.638978	0.319489	1.59744	1.27796
Füramoos	FU-7	24	836	77.2263	6.13139	8.61314	9.92701	16.6423	16.9343	5.25547	5.25547	0	0	2.0438	3.21168
Füramoos	FU-7_1	25	912	78.6961	7.36498	11.1293	6.87398	11.784	16.3666	12.766	4.982	0.3	0.981997	1.4	2.3
Füramoos	FU-8	26	989	77.8393	4.43213	4.98615	8.58726	21.3296	15.7895	11.6343	5.26316	0	0.831025	2.21607	2.21607
Füramoos	FU-8_1	27	1144	92.9556	3.06279	4.44104	15.0077	16.2328	35.2221	6.43185	1.83767	0	0.612557	0.612557	0.612557
Füramoos	FU-9	28	1299	91.7305	3.67534	1.68453	18.683	4.2879	45.023	4.2879	0.918836	0	0	0	0.918836
Füramoos	FU-9_1	29	1420	89.8462	3.53846	3.84615	16	12.9231	32.3077	9.53846	1.84615	0.307692	0	0.923077	0.615385
Füramoos	FU-10	30	1541	92.029	3.1401	1.69082	10.8696	4.83092	48.3092	6.52174	1.93237	0	0.241546	0	1.69082
Füramoos	FU-11	32	1625	98.6111	1.11111	1.11111	15.5556	15.8333	42.2222	6.38889	0.277778	0	0.277778	0	0
Füramoos	FU-12	34	1713	89.375	0.3125	0	11.5625	14.6875	35.3125	8.4375	0	0	0	0	0
Füramoos	FU-13	36	1808	91.5309	1.30293	1.30293	15.3094	7.81759	41.3681	12.0521	0.651466	0	0	0.325733	0.325733
Füramoos	FU-14	38	1907	93.6561	2.33723	10.8514	8.68114	6.6778	34.0568	17.3623	1.33556	0	1.00167	0	0.33389
Füramoos	FU-15	40	2006	96.6616	0.91047	1.97269	22.4583	37.9363	10.0152	6.37329	0.60698	0	0.30349	0	0.30349
Füramoos	FU-16	42	2105	94.5161	2.25806	2.58065	13.871	41.6129	13.5484	4.19355	0.322581	0	0.322581	0	0
Füramoos	FU-17	44	2209	84.7328	1.67939	1.52672	15.8779	12.2137	37.2519	4.27481	1.83206	0	0	0.916031	0.916031
Füramoos	FU-18	46	2308	86.901	0.319489	0.638978	14.0575	22.3642	29.0735	3.83387	0.958466	0	0	0	0.958466
Füramoos	FU-19	48	2406	94.3428	0.332779	1.16473	18.3028	17.97	37.2712	4.32612	0.332779	0	0	0.332779	0
Füramoos	FU-20	50	2507	95.122	1.78862	0.97561	18.5366	24.3902	30.2439	3.90244	1.95122	0	0	0	1.95122
Füramoos	FU-21	52	2595	88.85	2.03887	1.43358	17.8401	20.0701	29.3087	4.46002	0.955718	0	0	0	0.955718
Füramoos	FU-22	54	2685	90.4132	1.65289	1.81818	14.5455	9.91736	35.3719	14.2149	2.64463	0	0.330579	0	2.31405
Füramoos	FU-23	56	2777	97.3641	3.78913	2.30643	17.7924	5.60132	53.7068	3.62438	1.31796	0	0	0.658979	0.658979
Füramoos	FU-24	58	2872	95.3556	2.61248	1.88679	17.4165	14.2235	47.3149	2.32221	0	0	0	0	0
Füramoos	FU-25	60	2964	96.2667	2.26667	1.2	11.7333	7.46667	53.3333	7.46667	0.533333	0	0	0	0.533333
Füramoos	FU-26	62	3021	95.122	1.98171	0.457317	14.6341	10.061	44.5122	8.23171	0.914634	0	0	0.304878	0.609756
Füramoos	FU-27	64	3080	98.5955	1.96629	0	19.1011	12.9213	46.6292	3.37079	0.280899	0	0.280899	0	0
Füramoos	FU-28	66	3139	96.7347	1.63265	1.4966	22.8571	15.2381	35.9184	3.80952	0.272109	0	0	0.272109	0
Füramoos	FU-29	68	3195	97.7492	1.28617	0.321543	21.865	16.3987	38.2637	5.46624	0.321543	0	0.321543	0	0
Füramoos	FU-30	70	3255	92.7126	1.34953	0.674764	27.2605	12.1457	29.4197	5.12821	0	0	0	0	0
Füramoos	FU-31	72	3314	95.6522	2.01863	1.70807	22.9814	11.1801	34.1615	6.21118	0.621118	0	0	0	0.621118
Füramoos	FU-32	74	3373	96.25	2.1875	0.3125	15.9375	11.875	41.875	7.5	0.3125	0	0	0	0.3125
Füramoos	FU-33	76	3434	94.0252	1.57233	0.943396	16.9811	9.43396	43.0818	4.71698	0.943396	0	0	0	0.943396
Füramoos	FU-34	78	3495	94.5783	1.80723	2.40964	11.747	9.33735	52.7108	6.3253	1.50602	0	0	0	1.50602
Füramoos	FU-35	80	3553	95.3285	1.75182	1.89781	15.7664	11.3869	49.927	3.21168	0	0	0	0	0
Füramoos	FU-36	82	3610	91.6329	3.23887	0.674764	21.3225	9.44669	43.1849	1.61943	0.269906	0	0	0	0.269906
Füramoos	FU-37	84	3667	94.0171	1.9943	1.7094	15.0997	5.98291	45.584	6.55271	0.569801	0	0	0	0.569801
Füramoos	FU-38	86	3726	98.1595	1.53374	3.37423	16.8712	9.5092	45.092	4.29448	0	0	0	0	0
Füramoos	FU-39	88	3784	94.2685	2.26244	1.80995	16.2896	4.22323	50.3771	3.61991	0.301659	0	0	0	0.301659
Füramoos	FU-40	90	3844	91.6667	3.24074	1.08025	20.0617	4.32099	44.7531	3.08642	0.308642	0	0	0	0.308642
Füramoos	FU-41	92	3903	92.5104	1.24827	0.277393	16.0888	4.16089	51.595	5.27046	0.554785	0	0	0	0.554785
Füramoos	FU-42	94	3962	91.7591	1.10935	1.58479	12.6783	8.55784	52.2979	2.85261	0	0	0	0	0
Füramoos	FU-43	96	4018	96.7164	2.08955	1.79104	12.5373	8.65672	52.5373	4.1791	0	0	0	0	0
Füramoos	FU-44	98	4077	95.0509	2.76565	1.74672	13.1004	4.07569	52.6929	5.24017	0.291121	0	0	0	0.291121
Füramoos	FU-45	100	4132	97.9321	3.54505	0.443131	15.9527	6.79468	53.7666	5.31758	0	0	0	0	0
Füramoos	FU-46	102	4192	96.7136	2.34742	0.704225	13.615	14.7887	43.662	5.86854	0	0	0	0	0
Füramoos	FU-47	104	4253	96.9317	2.92887	1.11576	15.3417	13.1102	39.6095	7.53138	0	0	0	0	0
Füramoos	FU-48	106	4309	95.6931	3.63392	0.807537	13.7281	9.42127	47.1063	2.96097	0	0	0	0	0
Füramoos	FU-49	108	4346	95.6459	0.725689	0.870827	10.7402	8.70827	54.2816	4.35414	0.290276	0	0	0	0.290276
Füramoos	FU-50	110	4384	96.9317	0.69735	2.7894	10.0418	8.92608	48.5356	6.13668	0	0	0	0	0
Füramoos	FU-51	112	4422	95.2239	0.597015	0.895522	16.4179	7.46269	49.2537	5.37313	0	0	0	0	0
Füramoos	FU-52	114	4461	94.7287	1.86047	1.39535	16.4341	7.13178	45.2713	2.48062	0	0	0	0	0
Füramoos	FU-53	116	4498	92.6941	2.28311	0.913242	10.0457	9.43683	49.3151	1.82648	0	0	0	0	0
Füramoos	FU-54	118	4537	95.3846	2.30769	0.461538	9.23077	12.9231	45.8462	5.23077	0.307692	0	0	0	0.307692
Füramoos	FU-55	120	4575	95.7187	1.68196	1.37615	9.78593	14.3731	46.789	3.66972	0.30581	0	0	0	0.30581
Füramoos	FU-56	122	4614	98.0861	2.23285	1.11643	11.4833	9.2504	44.0191	5.74163	0	0	0	0	0
Füramoos	FU-57	124	4653	99.0923	2.42057	0.75643	11.8003	13.9183	46.5961	3.63086	0	0	0	0	0
Füramoos	FU-58	126	4690	97.1875	0.625	0.9375	16.875	10.625	42.5	4.6875	0	0	0	0	0
Füramoos	FU-59	128	4728	95.4476	1.36571	0.91047	8.19423	6.0698	53.1108	6.0698	0	0	0	0	0
Füramoos	FU-60	130	4767	90.8602	2.28495	1.47849	10.4839	8.06452	47.5806	3.76344	0	0	0	0	0
Füramoos	FU-61	132	4822	97.8947	5.71429	1.05263	11.7293	3.60902	48.4211	5.71429	0	0	0	0	0
Füramoos	FU-62	134	4879	94.7291	1.75695	1.02489	10.5417	6.44217	54.4656	4.09956	0	0	0	0	0
Füramoos	FU-63	136	4933	96.1844	1.74881	1.58983	11.4467	7.63116	47.6948	7.63116	0	0	0	0	0
Füramoos	FU-64	138	4985	97.6409	0.655308	1.57274	10.7471	6.02883	54.5216	8.12582	0	0	0	0	0
Füramoos	FU-65	140	5040	92.9936	4.14013	2.86624	14.9682	8.59873	29.9363	13.3758	0	0	0	0	0
Füramoos	FU-66	142	5096	94.775	2.32221	1.30624	13.0624	6.96662	39.7678	12.4819	0	0	0	0	0
Füramoos	FU-67	144	5150	96.4549	2.51108	2.06795	18.3161	9.74889	31.0192	13.2939	0.295421	0	0	0	0.295421
Füramoos	FU-68	146	5203	98.2759	2.87356	1.72414	11.4943	5.45977	54.5977	7.18391	0.287356	0	0	0	0.287356
Füramoos	FU-69	148	5257	94.56	2.72	2.56	9.6	23.36	21.12	16.96	0	0	0	0	0
Füramoos	FU-70	150	5312	93.8744	2.75651	1.68453	14.3951	23.5835	18.683	15.6202	0	0	0	0	0
Füramoos	FU-71	152	5363	93.4681	4.19907	4.04355	12.7527	17.1073	15.8631	14.619	0	0	0	0	0
Füramoos	FU-72	154	5418	88.3614	5.0536	3.98162	11.6386	16.2328	13.4763	19.2956	0	0	0	0	0
Füramoos	FU-73	156	5474	91.1555	4.2796	4.70756	9.98573	18.5449	11.9829	20.5421	0	0	0	0	0
Füramoos	FU-74	158	5526	91.3279	4.74255	2.57453	9.48509	21.4092	8.13008	12.7371	0	0	0	0	0
Füramoos	FU-75	160	5578	96.4072	1.79641	2.69461	15.2695	30.2395	7.78443	15.8683	0	0	0	0	0
Füramoos	FU-76	162	5633	88.2353	1.57819	1.14778	11.4778	26.3989	6.31277	19.2253	0	0	0	0	0
Füramoos	FU-77	164	5688	94.1748	1.38696	1.52566	15.2566	23.8558	3.6061	17.4757	0	0	0	0	0
Füramoos	FU-78	166	5744	85.2308	0	0.923077	8.92308	28.6154	4.30769	19.0769	0	0	0	0	0
Füramoos	FU-79	168	5798	90.0452	1.65913	2.71493	9.35143	35.5958	5.12821	14.4796	0.301659	0	0.301659	0	0
Füramoos	FU-80	170	5856	93.2692	1.92308	2.88462	8.65385	29.8077	1.92308	17.6282	0	0	0	0	0
Füramoos	FU-81	172	5923	92.96	2.24	2.72	8.32	29.44	3.2	23.04	0	0	0	0	0
Füramoos	FU-82	174	5990	90.0621	2.17391	2.79503	7.76398	35.4037	4.03727	13.354	0	0	0	0	0
Füramoos	FU-83	176	6053	89.6552	2.29885	2.01149	10.3448	27.2989	3.73563	17.5287	0.287356	0	0	0	0.287356
Füramoos	FU-84	178	6117	80	1.40625	2.96875	7.5	25.9375	2.1875	15.9375	0	0	0	0	0
Füramoos	FU-85	180	6181	89.4737	1.11643	2.23285	7.6555	20.0957	2.87081	19.4577	0	0	0	0	0
Füramoos	FU-86	182	6244	88.2521	1.57593	3.29513	4.87106	30.659	2.29226	17.192	0	0	0	0	0
Füramoos	FU-87	184	6308	86.2745	2.77778	3.10458	8.82353	28.7582	0.980392	14.3791	0	0	0	0	0
Füramoos	FU-88	186	6371	92.233	1.13269	0.809061	7.11974	27.1845	1.94175	23.9482	0	0	0	0	0
Füramoos	FU-89	188	6459	89.9514	3.24149	2.75527	6.15883	25.6078	0.972447	23.3387	0	0	0	0	0
Füramoos	FU-90	190	6553	79.0123	3.08642	1.54321	5.8642	17.5926	1.85185	21.6049	0	0	0	0	0
Füramoos	FU-91	192	6641	85.1373	0.807754	0.646204	3.55412	22.6171	1.29241	29.0792	0	0	0	0	0
Füramoos	FU-92	194	6731	86.4823	3.99386	2.61137	4.30108	30.4147	0.614439	20.2765	0	0	0	0	0
Füramoos	FU-93	196	6822	82.0979	3.91608	1.25874	2.51748	23.4965	0.559441	13.986	0	0	0	0	0
Füramoos	FU-94	198	6914	94.6667	3.16667	3.33333	9.33333	18.3333	5.66667	19.3333	0	0	0	0	0
Füramoos	FU-95	200	6990	90.3727	2.32919	3.57143	9.00621	20.4969	5.90062	22.6708	0	0	0	0	0
Füramoos	FU-96	202	7052	91.5994	4.03877	5.49273	7.10824	12.9241	7.75444	22.294	0	0	0	0	0
Füramoos	FU-97	204	7114	88.1818	2.12121	2.72727	8.18182	21.8182	3.0303	20.303	0	0	0	0	0
Füramoos	FU-98	206	7174	87.7358	4.40252	8.1761	4.08805	11.0063	6.60377	23.8994	0	0	0	0	0
Füramoos	FU-99	208	7233	93.99	4.50751	4.67446	6.34391	15.6928	8.01336	21.0351	0	0	0	0	0
Füramoos	FU-100	210	7296	89.0365	4.15282	7.14286	7.6412	14.2857	2.32558	26.2458	0	0	0	0	0
Füramoos	FU-101	212	7359	84.64	0.8	1.92	5.76	22.4	3.52	20.8	0	0	0	0	0
Füramoos	FU-102	214	7423	86.7876	1.03627	3.10881	5.18135	18.9119	4.14508	19.6891	0	0	0	0	0
Füramoos	FU-103	216	7482	85.9492	3.43797	3.58744	3.28849	14.0508	2.39163	25.71	0	0	0	0	0
Füramoos	FU-104	218	7541	85.1373	0.646204	1.13086	5.16963	20.0323	3.87722	29.0792	0	0	0	0	0
Füramoos	FU-105	220	7602	88.3969	0.152672	3.05344	5.80153	21.0687	1.52672	27.4809	0	0	0	0	0
Füramoos	FU-106	222	7664	80.0613	1.68712	3.22086	8.28221	17.4847	0.306748	17.1779	0	0	0	0	0
Füramoos	FU-107	224	7760	86.9969	0.773994	2.01238	4.33437	26.6254	1.23839	23.5294	0	0	0	0	0
Füramoos	FU-108	226	7963	85.7851	2.31405	3.1405	5.61983	23.4711	0.661157	21.4876	0	0	0	0	0
Füramoos	FU-109	228	8182	83.9611	1.21507	1.33657	4.13123	34.9939	0.486027	13.6087	0	0	0	0	0
Füramoos	FU-110	230	8412	81.5754	2.26969	4.27236	4.27236	16.0214	0.267023	18.1575	0	0	0	0	0
Füramoos	FU-111	232	8635	81.9718	0.704225	2.67606	5.07042	25.3521	0.56338	15.493	0	0	0	0	0
Füramoos	FU-112	234	8851	70.0763	1.0687	3.66412	5.19084	18.3206	0	15.2672	0	0	0	0	0
Füramoos	FU-113	236	9057	80.438	3.06569	2.62774	6.42336	25.9854	0	15.1825	0	0	0	0	0
Füramoos	FU-114	238	9391	89.3864	1.65837	7.29685	6.6335	22.8856	3.9801	24.5439	0	0	0	0	0
Füramoos	FU-115	240	9998	86.1852	3.76766	4.08163	7.22135	26.3736	2.1978	15.0706	0	0	0	0	0
Füramoos	FU-116	242	10650	82.8479	0.809061	7.76699	2.91262	24.5955	1.61812	13.5922	0	0	0	0	0
Füramoos	FU-117	244	11321	75.4123	0	9.14543	0.89955	26.3868	0	8.09595	0	0	0	0	0
Füramoos	FU-118	246	11975	71.7325	0	13.0699	1.21581	20.9726	0	4.25532	0	0	0	0	0
Füramoos	FU-119	248	12094	44.0895	0	21.7252	0.638978	6.07029	0	1.59744	0	0	0	0	0
Füramoos	FU-120	250	12209	53.87	0	21.9814	0.619195	13.9319	0	0.928793	0	0	0	0	0
Füramoos	FU-121	252	12327	64.0227	0	23.2295	0.849858	18.4136	0	2.54958	0.283286	0	0	0	0.283286
Füramoos	FU-122	254	12442	80	0	40.9677	1.93548	17.0968	0	0.967742	0	0	0	0	0
Füramoos	FU-123	256	12556	82.3529	0	41.7957	1.23839	24.1486	0	0.619195	0	0	0	0	0
Füramoos	FU-124	258	12674	83.8565	0	38.1166	0	28.6996	0	0	0	0	0	0	0
Füramoos	FU-125	260	12792	64.8562	0.319489	41.2141	0	19.4888	0	0	0	0	0	0	0
Füramoos	FU-126	262	12908	77.6	0	56.48	0.32	15.36	0	0	0	0	0	0	0
Füramoos	FU-127	264	13026	82.9032	0	80	0	2.90323	0	0	0	0	0	0	0
Füramoos	FU-128	266	13142	55.1724	0	45.6897	0	7.75862	0	0	0	0	0	0	0
Füramoos	FU-129	268	13259	64.5207	0	57.9399	0	6.29471	0	0	0	0	0	0	0
Füramoos	FU-130	270	13375	75.1351	0.27027	68.1081	0	5.94595	0	0	0	0	0	0	0
Füramoos	FU-131	272	13494	46.5409	0	22.0126	0	16.3522	0	0	0	0	0	0	0
Füramoos	FU-132	274	13614	25.9868	0	15.7895	0	5.59211	0	0	0	0	0	0	0
Füramoos	FU-133	276	13731	26.8217	0	17.2093	0	7.13178	0	0	0	0	0	0	0
Füramoos	FU-134	278	13847	28.3871	0	8.06452	0	10	0	0	0	0	0	0	0
Füramoos	FU-135	280	13968	31.4845	0	10.9299	0	15.6607	0	0	0	0	0	0	0
Füramoos	FU-136	282	14089	15.493	0	2.34742	0	8.4507	0	0	0	0	0	0	0
Füramoos	FU-137	284	14208	15.9609	0	1.62866	0	5.86319	0	0.651466	0	0	0	0	0
Füramoos	FU-138	286	14324	34.1693	0	0.31348	0	20.6897	0	0	0	0	0	0	0
Füramoos	FU-139	288	14441	18.4906	0	0.125786	0	7.2956	0	0.251572	0	0	0	0	0
